# Supplementary material for: Rapid Detection of Saxitoxin Using a Nucleic Acid Aptamer Biosensor Based on Graphene Oxide as a Fluorescence Quencher
Source: Toxins (Basel). 2025 Aug 28;17(9):430. doi: 10.3390/toxins17090430 (PMC12474413; doi:10.3390/toxins17090430)
Supplement: Supplementary file 1 [file toxins-17-00430-s001.zip]

Archive with 1 entries (1 files):
- toxins-3821252-supplementary.pdf
